# Supplementary material for: A new species of Orobdella (Hirudinida, Arhynchobdellida, Gastrostomobdellidae) and redescription of Orobdella kawakatsuorum from Hokkaido, Japan with the phylogenetic position of the new species
Source: Zookeys. 2012 Feb 10;(169):9–30. doi: 10.3897/zookeys.169.2425 (PMC3278812; doi:10.3897/zookeys.169.2425)
Supplement: XML Treatment for Orobdella koikei [file zookeys.169.2425-treatment1.xml]

<!DOCTYPE tp:taxon-treatment
  PUBLIC "-//TaxonX//DTD Taxonomic Treatment Publishing DTD v0 20100105//EN" "tax-treatment-NSO.dtd">
<tp:taxon-treatment xmlns:tp="http://www.plazi.org/taxpub"><tp:treatment-meta><mixed-citation publication-type="journal"><person-group><name><surname>Nakano</surname><given-names>Takafumi</given-names></name></person-group><article-title>A new species of 
                    <italic>Orobdella</italic> (Hirudinida, Arhynchobdellida, Gastrostomobdellidae) and redescription of 
                    <italic>Orobdella kawakatsuorum</italic> from Hokkaido, Japan with the phylogenetic position of the new species
                </article-title><source>Zookeys</source><day>10</day><month>2</month><year>2012</year><volume>2012</volume><issue>169</issue><fpage>9</fpage><lpage>30</lpage><pub-id pub-id-type="doi">10.3897/zookeys.169.2425</pub-id></mixed-citation></tp:treatment-meta><tp:nomenclature><tp:taxon-name>
                            <tp:taxon-name-part taxon-name-part-type="genus">Orobdella</tp:taxon-name-part>
                            <tp:taxon-name-part taxon-name-part-type="species">koikei</tp:taxon-name-part>
                        <object-id xmlns:xlink="http://www.w3.org/1999/xlink" xlink:type="simple">urn:lsid:zoobank.org:act:7DBE6F21-E4C3-4CBF-9469-2B13121F56D4</object-id>
                        <object-id xmlns:xlink="http://www.w3.org/1999/xlink" xlink:type="simple">http://species-id.net/wiki/Orobdella_koikei</object-id>
                        </tp:taxon-name><tp:taxon-status xmlns:xlink="http://www.w3.org/1999/xlink" xlink:type="simple">sp. n.</tp:taxon-status><xref ref-type="fig" rid="F1">Figs 2</xref><xref ref-type="fig" rid="F3"/><xref ref-type="fig" rid="F4"/><xref ref-type="fig" rid="F5">–5</xref></tp:nomenclature><tp:treatment-sec sec-type="Diagnosis"><title>Diagnosis.</title><p> In life, dorsal surface brown. Somites III and IV uniannulate, somites VIII–XXIV quadrannulate, somites XXV and XXVI triannulate. Pharynx reaching to XIV. Gastropore conspicuous at XIII a1 (slightly posterior to middle of annulus). Gastroporal<!--PageBreak--> duct, tubular, but bulbous at junction with gastropore and at junction with crop. Male gonopore at XI b6, female gonopore at XIII a1 (slightly posterior to middle of annulus), gonopores separated by 1/2 + 4 + 1/2. Paired epididymides in XVI/XVII–XVII a2 to XIX a2/b5. Atrial cornua ovate.</p></tp:treatment-sec><tp:treatment-sec sec-type="Type materials"><title>Type materials.</title><p> KUZ Z156, <bold>holotype</bold>, dissected, collected from under a rock along a mountain trail at Sounkyo, Kamikawa, Hokkaido, Japan (<named-content xmlns:xlink="http://www.w3.org/1999/xlink" content-type="dwc:verbatimCoordinates" xlink:type="simple">43°43.36'N, 142°56.85'E</named-content>; Alt. 712 m), by Naoki Koike on 17 August, 2010.</p><p>Five <bold>paratypes</bold> collected from Hokkaido, Japan. Two specimens from the type locality (<named-content xmlns:xlink="http://www.w3.org/1999/xlink" content-type="dwc:verbatimCoordinates" xlink:type="simple">43°43.36'N, 142°56.85'E</named-content>; Alt. 712 m): KUZ Z157, dissected, by Naoki Koike on 17 August, 2010, and KUZ Z186, by TN on 19 September, 2011. KUZ Z145, dissected, from Hiratori (<named-content xmlns:xlink="http://www.w3.org/1999/xlink" content-type="dwc:verbatimCoordinates" xlink:type="simple">42°40.82'N, 142°25.44'E</named-content>; Alt. 220 m), by Naoki Koike on 2 August, 2010. KUZ Z146, dissected, from Mt. Pisenaiyama, Shinhidaka (<named-content xmlns:xlink="http://www.w3.org/1999/xlink" content-type="dwc:verbatimCoordinates" xlink:type="simple">42°42.86'N, 142°38.30'E</named-content>; Alt. 981 m), by Naoki Koike on 3 August, 2010. KUZ Z158, dissected, from Mt. Shokanbetsudake, Mashike (<named-content xmlns:xlink="http://www.w3.org/1999/xlink" content-type="dwc:verbatimCoordinates" xlink:type="simple">43°46.23'N, 141°30.63'E</named-content>; Alt. 288 m), by Naoki Koike on 18 August, 2010.</p></tp:treatment-sec><tp:treatment-sec sec-type="Etymology"><title>Etymology.</title><p> The specific name is a noun in the genitive case formed directly from the name of Mr Naoki Koike, who collected many valuable specimens of <italic><tp:taxon-name>Orobdella</tp:taxon-name></italic> leeches from Hokkaido.</p></tp:treatment-sec><tp:treatment-sec sec-type="Description"><title>Description of holotype.</title><p> Body firm, muscular, elongated, gaining regularly in width in caudal direction, dorso-ventral depressed, sides nearly parallel from mid length to point just anterior to caudal sucker, BL 30.5 mm, BW 2.5 mm (<xref ref-type="fig" rid="F2">Fig. 2</xref>). Caudal sucker ventral, oval, its diameter smaller than BW (<xref ref-type="fig" rid="F2">Figs 2B</xref>, <xref ref-type="fig" rid="F3">3D</xref>). In life, dorsal surface brown, ventral surface grayish white. Color faded in preservative, without any dark lines (<xref ref-type="fig" rid="F2">Fig. 2</xref>)</p><fig id="F2" position="float" orientation="portrait"><label>Figure 2.</label><caption><p> <italic><tp:taxon-name>Orobdella koikei</tp:taxon-name></italic> sp. n., holotype, KUZ Z156 <bold>A</bold> Dorsal and <bold>B</bold> ventral views. Scale bar, 5 mm.</p></caption><graphic xmlns:xlink="http://www.w3.org/1999/xlink" xlink:href="ZooKeys-169-009-g002.jpg" position="float" orientation="portrait" xlink:type="simple"/></fig><p>Somite I completely merged with prostomium (<xref ref-type="fig" rid="F3">Fig. 3A</xref>). Somites II–IV uniannulate (<xref ref-type="fig" rid="F3">Fig. 3A</xref>). Somite V biannulate, (a1+a2) = a3 (<xref ref-type="fig" rid="F3">Fig. 3A</xref>), V a3 forming posterior margin of oral sucker (<xref ref-type="fig" rid="F3">Fig. 3B</xref>). Somites VI and VII triannulate (<xref ref-type="fig" rid="F3">Fig. 3A–B</xref>). Somites VIII–XXIV quadrannulate, a1 = a2 = b5 = b6 (<xref ref-type="fig" rid="F3">Fig. 3A–B, E</xref>). Somites XXV and XXVI triannulate (<xref ref-type="fig" rid="F3">Fig. 3C–D</xref>), XXVI a3 being last complete annulus on venter (<xref ref-type="fig" rid="F3">Fig. 3D</xref>). Somite XXVII uniannulate with one slight furrow on dorsal; anus behind it with no post-anal annulus (<xref ref-type="fig" rid="F3">Fig. 3C</xref>).</p><fig id="F3" position="float" orientation="portrait"><label>Figure 3.</label><caption><p> <italic><tp:taxon-name>Orobdella koikei</tp:taxon-name></italic> sp. n., holotype, KUZ Z156 <bold>A</bold> Dorsal view of somites I–VIII <bold>B</bold> ventral view of somites I–VIII <bold>C</bold> dorsal view of somites XXV–XXVII and caudal sucker <bold>D</bold> ventral view of somites XXV–XXVII and caudal sucker <bold>E</bold> ventral view of somites XI–XIII <bold>F</bold> ventral view of gastroporal duct; and <bold>G</bold> ventral view of gastropore and female gonopore. Scale bars, 0.5 mm (<bold>A–F</bold>) and 0.25 mm (<bold>G</bold>). Abbreviations: af, annular furrow; an, anus; cp, crop; fp, female gonopore; gd, gastroporal duct; gp, gastropore; mp, male gonopore; np, nephridiopore; and ph, pharynx.</p></caption><graphic xmlns:xlink="http://www.w3.org/1999/xlink" xlink:href="ZooKeys-169-009-g003.jpg" position="float" orientation="portrait" xlink:type="simple"/></fig><!--PageBreak--><p>Anterior ganglionic mass in VI a2 and a3. Ganglion VII in a2. Ganglion VIII in a2 and b5. Ganglion IX in a2. Ganglia X–XII in a2 and b5 of each somite (<xref ref-type="fig" rid="F4">Fig. 4A</xref>). Ganglion XIII in b5 (<xref ref-type="fig" rid="F4">Fig. 4A</xref>). Ganglia XIV and XV in a2 and b5 of each somite (<xref ref-type="fig" rid="F4">Fig. 4A</xref>). Ganglia XVI–XXI in a2 of each somite (<xref ref-type="fig" rid="F4">Fig. 4A</xref>). Ganglia XXII–XXIV in a1 and a2 of each somite. Ganglia XXV and XXVI in a1 of each somite. Posterior ganglionic mass in XXVII a2 and a3.</p><fig id="F4" position="float" orientation="portrait"><label>Figure 4.</label><caption><p> <italic><tp:taxon-name>Orobdella koikei</tp:taxon-name></italic> sp. n., holotype, KUZ Z156 <bold>A</bold> Dorsal view of reproductive system including ventral nervous system <bold>B</bold> dorsal view of male atrium <bold>C</bold> lateral view of male atrium <bold>D</bold> ventral view of male atrium; and <bold>E</bold> dorsal view of female reproductive system including position of ganglion XIII. Scale bars, 1mm (<bold>A</bold>) and 0.25 mm (<bold>B–E</bold>). Abbreviations: ac, atrial cornu; at, atrium; cod, common oviduct; ed, ejaculatory duct; ep, epididymis; gp, gastropore; o, ovisac; od, oviduct; and ts, testisac.</p></caption><graphic xmlns:xlink="http://www.w3.org/1999/xlink" xlink:href="ZooKeys-169-009-g004.jpg" position="float" orientation="portrait" xlink:type="simple"/></fig><p>Eyes two pairs, first pair dorsally on posterior margin of II, second pair dorsolaterally on middle of V (a1 + a2) (<xref ref-type="fig" rid="F3">Fig. 3A</xref>). Nephridiopores in 17 pairs, ventrally at <!--PageBreak-->posterior margin of a1 of each somite of VIII–XXIV (<xref ref-type="fig" rid="F3">Fig. 3A, E</xref>). Papillae numerous, minute, hardly visible, one row on every annulus.</p><p>Pharynx agnathous, euthylaematous, reaching to XIII/XIV (<xref ref-type="fig" rid="F3">Fig. 3F</xref>). Crop tubular, acaecate, in XIII/XIV to XIX b5/b6. Gastropore conspicuous, ventral, located<!--PageBreak--> slightly posterior to middle of XIII a2 (<xref ref-type="fig" rid="F3">Fig. 3E, G</xref>). Gastroporal duct, winding and bulbous at junction with gastropore, tubular but bulbous at junction with crop, joining with crop in XIV a1 (<xref ref-type="fig" rid="F3">Fig. 3F</xref>). Intestine tubular, acaecate, in XIX b5/b6 to XXIII a2. Rectum, tubular, thin-walled.</p><p>Male gonopore at middle of XI b6 (<xref ref-type="fig" rid="F3">Fig. 3E</xref>). Female gonopore located slightly posterior to middle of XIII a2, inconspicuous, located behind gastropore (<xref ref-type="fig" rid="F3">Fig. 3G</xref>). Gonopores separated by 1/2 + 4 + 1/2 annuli (<xref ref-type="fig" rid="F3">Fig. 3E</xref>). Testisacs multiple, one or two testisacs on each side in each annulus, in XIX a2/b5 to XXIV a1 (<xref ref-type="fig" rid="F4">Fig. 4A</xref>). Paired epididymides in XVI a2/b5 to XIX a2/b5 (<xref ref-type="fig" rid="F4">Fig. 4A</xref>). Ejaculatory bulbs absent. Ejaculatory ducts in XI a2/b5 to XVI a2/b5, loosely coiled, each winding from each junction with epididymis, narrowing at junction with atrial cornu, then turning sharply inward toward atrial cornu without pre-atrial loop (<xref ref-type="fig" rid="F4">Fig. 4A–D</xref>). Pair of atrial cornua in XI b5 and b6, muscular, ovate (<xref ref-type="fig" rid="F4">Fig. 4B</xref>). Atrium short, muscular, globular in XI b6 (<xref ref-type="fig" rid="F4">Fig. 4B–D</xref>). Penis sheath and penis absent. Ovisacs one pair, thin-walled, globular, in XIII a2 and b5 (<xref ref-type="fig" rid="F4">Fig. 4A, E</xref>). Oviducts thin-walled, left oviduct crossing ventrally beneath nerve cord, both oviducts converging into common oviduct in XIII a2 (<xref ref-type="fig" rid="F4">Fig. 4A, E</xref>). Common oviduct thin-walled, short, directly ascending to female gonopore (<xref ref-type="fig" rid="F4">Fig. 4E</xref>).</p></tp:treatment-sec><tp:treatment-sec sec-type="Variation"><title>Variation.</title><p> In life, color generally same as holotype (<xref ref-type="fig" rid="F5">Fig. 5</xref>). Somite III with slight furrow on dorsal (KUZ Z146). Somite IV with slight furrow on dorsal (KUZ Z158), or biannulate (KUZ Z146). Somite XXVI incomplete triannulate. Pharynx reaching to XIII b5/b6–XIV a1. Crop reaching to XIX b5–XX a1. Gastropore at middle of XIII. Gastroporal duct simple tubular (KUZ Z145 and Z146). Intestine reaching to XXIII a1–XXIV a2. Female gonopore at middle of XIII. Testisacs in XVIII a1–XIX a2/b5 to XXIII a2/b5. <tp:taxon-name>Epididymides</tp:taxon-name> in XVI/XVII–XVII a2 to XIX a2/b5. Right or left oviduct crossing ventrally beneath nerve cord.</p><fig id="F5" position="float" orientation="portrait"><label>Figure 5.</label><caption><p> <italic><tp:taxon-name>Orobdella koikei</tp:taxon-name></italic> sp. n., paratype, KUZ Z186, taken of live animal, dorsal view.</p></caption><graphic xmlns:xlink="http://www.w3.org/1999/xlink" xlink:href="ZooKeys-169-009-g005.jpg" position="float" orientation="portrait" xlink:type="simple"/></fig></tp:treatment-sec><tp:treatment-sec sec-type="Distribution"><title>Distribution.</title><p> Known in mountainous regions of the central part of Hokkaido, Japan (<xref ref-type="fig" rid="F1">Fig. 1</xref>).</p></tp:treatment-sec><tp:treatment-sec sec-type="Remarks"><title>Remarks.</title><p> The specimens examined in this study consist of small individuals. However, testisacs and ovisacs of the holotype, of which BL is 30.5 mm, are developed. In immature <italic><tp:taxon-name>Orobdella</tp:taxon-name></italic> specimens, testiscas are usually undeveloped, and hardly detected (Nakano pers. obs.). Therefore, there is a possibility that the holotype of this species is a mature leech.</p><p><italic><tp:taxon-name>Orobdella koikei</tp:taxon-name></italic> is syntopic with <italic><tp:taxon-name>Orobdella kawakatsuorum</tp:taxon-name></italic> at Sounkyo (Locality No. 2 in <xref ref-type="fig" rid="F1">Fig. 1</xref>). Specimens of <italic><tp:taxon-name>Orobdella koikei</tp:taxon-name></italic> collected from Sounkyo were clearly distinguished from those of <italic><tp:taxon-name>Orobdella kawakatsuorum</tp:taxon-name></italic> in Sounkyo by the number of annuli between the <!--PageBreak-->gonopores, annulation of XXV, morphology of the gastroporal duct and male atrium, and the length of epididymides. Therefore, <italic><tp:taxon-name>Orobdella koikei</tp:taxon-name></italic> can be treated as a distinct new species from Hokkaido.</p></tp:treatment-sec><tp:treatment-sec><!--Section generated to contain objects referenced in tp:taxon-treatment.--><fig id="F1" position="float" orientation="portrait"><label>Figure 1.</label><caption><p> Map showing the collection localities of <italic><tp:taxon-name>Orobdella koikei</tp:taxon-name></italic> sp. n. and <italic><tp:taxon-name>Orobdella kawakatsuorum</tp:taxon-name></italic> Richardson, 1975. Black triangles indicate the localities of <italic><tp:taxon-name>Orobdella koikei</tp:taxon-name></italic>; black circles indicate those of <italic><tp:taxon-name>Orobdella kawakatsuorum</tp:taxon-name></italic> <bold>1</bold> type locality of <italic><tp:taxon-name>Orobdella kawakatsuorum</tp:taxon-name></italic>; and <bold>2</bold> type locality of <italic><tp:taxon-name>Orobdella koikei</tp:taxon-name></italic>.</p></caption><graphic xmlns:xlink="http://www.w3.org/1999/xlink" xlink:href="ZooKeys-169-009-g001.jpg" position="float" orientation="portrait" xlink:type="simple"/></fig></tp:treatment-sec></tp:taxon-treatment>
