# Supplementary material for: A new species of Orobdella (Hirudinida, Arhynchobdellida, Gastrostomobdellidae) and redescription of Orobdella kawakatsuorum from Hokkaido, Japan with the phylogenetic position of the new species
Source: Zookeys. 2012 Feb 10;(169):9–30. doi: 10.3897/zookeys.169.2425 (PMC3278812; doi:10.3897/zookeys.169.2425)
Supplement: XML Treatment for Orobdella kawakatsuorum [file zookeys.169.2425-treatment2.xml]

<!DOCTYPE tp:taxon-treatment
  PUBLIC "-//TaxonX//DTD Taxonomic Treatment Publishing DTD v0 20100105//EN" "tax-treatment-NSO.dtd">
<tp:taxon-treatment xmlns:tp="http://www.plazi.org/taxpub"><tp:treatment-meta><mixed-citation publication-type="journal"><person-group><name><surname>Nakano</surname><given-names>Takafumi</given-names></name></person-group><article-title>A new species of 
                    <italic>Orobdella</italic> (Hirudinida, Arhynchobdellida, Gastrostomobdellidae) and redescription of 
                    <italic>Orobdella kawakatsuorum</italic> from Hokkaido, Japan with the phylogenetic position of the new species
                </article-title><source>Zookeys</source><day>10</day><month>2</month><year>2012</year><volume>2012</volume><issue>169</issue><fpage>9</fpage><lpage>30</lpage><pub-id pub-id-type="doi">10.3897/zookeys.169.2425</pub-id></mixed-citation></tp:treatment-meta><tp:nomenclature><tp:taxon-name>
                            <tp:taxon-name-part taxon-name-part-type="genus">Orobdella</tp:taxon-name-part>
                            <tp:taxon-name-part taxon-name-part-type="species">kawakatsuorum</tp:taxon-name-part>
                        <object-id xmlns:xlink="http://www.w3.org/1999/xlink" xlink:type="simple">http://species-id.net/wiki/Orobdella_kawakatsuorum</object-id>
                        </tp:taxon-name><tp:taxon-authority>Richardson, 1975</tp:taxon-authority><xref ref-type="fig" rid="F6">Figs 6</xref><xref ref-type="fig" rid="F7"/><xref ref-type="fig" rid="F8"/><xref ref-type="fig" rid="F9"/><xref ref-type="fig" rid="F10"/><xref ref-type="fig" rid="F11">–11</xref><tp:nomenclature-citation-list><tp:nomenclature-citation><tp:taxon-name>Orobdella kawakatsuorum</tp:taxon-name><comment> Richardson, 1975: 42–51, figs 1, 2; <xref ref-type="bibr" rid="B28">Sawyer 1986</xref>: 680, 747.</comment></tp:nomenclature-citation></tp:nomenclature-citation-list></tp:nomenclature><tp:treatment-sec sec-type="Diagnosis"><title>Diagnosis.</title><p> In life, dorsal surface grayish blue. Somites III and IV biannulate, somites VIII–XXV quadrannulate, somite XXVI triannulate, clitellum from X b5 to XIII a2. Pharynx reaching to XIV. Gastropore conspicuous in furrow of XIII a1/a2. Gastroporal duct, simple tubular. Male gonopore in furrow of XI b5/b6, female gonopore in furrow of XIII a1/a2, gonopores separated by 6 annuli. Paired epididymides in XVI a2/b5–XVII b5 to XVI b5–XVII b6. Atrial cornua, coniform, undeveloped.</p></tp:treatment-sec><tp:treatment-sec sec-type="Material examined"><title>Material examined.</title><p> NSMT-An 53, <bold>holotype</bold>, dissected by Richardson, LR, collected from a home garden of Professor Masaharu Kawakatsu, Sapporo, Hokkaido, Japan, by Tetsuya Kawakatsu and Miyuki Kawakatsu on 1 June, 1974.</p><p>Additional materials. 22 specimens collected from Hokkaido, Japan. Six specimens collected from Maruyama–koen Park, Chuo–ku, Sapporo: KUZ Z24, dissected, and Z140 (<named-content xmlns:xlink="http://www.w3.org/1999/xlink" content-type="dwc:verbatimCoordinates" xlink:type="simple">43°03.12'N, 141°18.53'E</named-content>; Alt. 50 m) by Naoyuki Nakahama on 14 June, 2009; KUZ Z166, Z167, dissected (<named-content xmlns:xlink="http://www.w3.org/1999/xlink" content-type="dwc:verbatimCoordinates" xlink:type="simple">43°03.15'N, 141°18.71'E</named-content>; Alt. 34 m), Z168 and Z169, dissected (<named-content xmlns:xlink="http://www.w3.org/1999/xlink" content-type="dwc:verbatimCoordinates" xlink:type="simple">43°03.15'N, 141°18.61'E</named-content>; Alt. 29m), by TN on 5 October, 2010. Six specimens from Sounkyo, Kamikawa: KUZ Z154, dissected, and Z155 (<named-content xmlns:xlink="http://www.w3.org/1999/xlink" content-type="dwc:verbatimCoordinates" xlink:type="simple">43°43.55'N, 142°57.53'E</named-content>; Alt. 705 m), by Naoki Koike on 16 August, 2010; KUZ Z183 (<named-content xmlns:xlink="http://www.w3.org/1999/xlink" content-type="dwc:verbatimCoordinates" xlink:type="simple">43°43.45'N, 142°56.86'E</named-content>; Alt. 674 m), Z184 and Z185 (<named-content xmlns:xlink="http://www.w3.org/1999/xlink" content-type="dwc:verbatimCoordinates" xlink:type="simple">43°43.39'N, 142°56.88'E</named-content>; Alt. 678 m), and Z187 (<named-content xmlns:xlink="http://www.w3.org/1999/xlink" content-type="dwc:verbatimCoordinates" xlink:type="simple">43°43.29'N, 142°56.87'E</named-content>; Alt. 758 m), by TN on 19 September, 2011. Two specimens from Mt. Asahidake, Higashikawa by Naoyuki Nakahama: KUZ Z141, dissected (<named-content xmlns:xlink="http://www.w3.org/1999/xlink" content-type="dwc:verbatimCoordinates" xlink:type="simple">43°38.82'N, 142°47.73'E</named-content>; Alt. 1090 m) on 16 June, 2009, and KUZ Z142 (<named-content xmlns:xlink="http://www.w3.org/1999/xlink" content-type="dwc:verbatimCoordinates" xlink:type="simple">43°39.12'N, 142°48.10'E</named-content>; Alt. 1120 m) on 17 June, 2009. Two specimens from near the Kabutonuma Pond, Toyotomi (<named-content xmlns:xlink="http://www.w3.org/1999/xlink" content-type="dwc:verbatimCoordinates" xlink:type="simple">45°13.22'N, 141°41.07'E</named-content>; Alt. 16 m), by Naoki Koike on 6 August, 2010: KUZ Z147 and Z148, dissected. Two specimens from Mt. Rishirizan, Rishirifuji (Rishirito Island) (<named-content xmlns:xlink="http://www.w3.org/1999/xlink" content-type="dwc:verbatimCoordinates" xlink:type="simple">45°11.99'N, 141°14.26'E</named-content>; Alt. 914 m), by Naoki Koike on 8 August, 2010: KUZ Z149 and Z150, dissected. KUZ Z143, dissected, from Nukabira, Kamishihoro (<named-content xmlns:xlink="http://www.w3.org/1999/xlink" content-type="dwc:verbatimCoordinates" xlink:type="simple">43°22.05'N, 143°11.62'E</named-content>; Alt. 490 m), by Naoyuki Nakahama on 18 June, 2009. KUZ Z152, dissected, from Mt. Rausudake, Shari (<named-content xmlns:xlink="http://www.w3.org/1999/xlink" content-type="dwc:verbatimCoordinates" xlink:type="simple">44°06.09'N, 145°06.09'E</named-content>; Alt. 630 m), by Naoki Koike on 13 August, 2010. KUZ Z153, dissected, from Mt. Meakandake, Ashoro (<named-content xmlns:xlink="http://www.w3.org/1999/xlink" content-type="dwc:verbatimCoordinates" xlink:type="simple">43°23.70'N, 143°59.23'E</named-content>; Alt. 755 m), by Naoki Koike on 15 August, 2010. KUZ Z159, dissected, from near the Shinsennuma Pond, Kyowa (<named-content xmlns:xlink="http://www.w3.org/1999/xlink" content-type="dwc:verbatimCoordinates" xlink:type="simple">42°56.17'N, 140°35.57'E</named-content>; Alt. 781 m), by Naoki Koike on 19 August, 2010.</p><!--PageBreak--></tp:treatment-sec><tp:treatment-sec sec-type="Description"><title>Emended description.</title><p> Body firm, muscular, elongated, gaining regularly in width in caudal direction, dorso-ventral depressed, sides nearly parallel from mid length to point just anterior of caudal sucker (<xref ref-type="fig" rid="F6">Figs 6</xref><xref ref-type="fig" rid="F7">, 7</xref>), maximu BL 111.64 (KUZ Z142), maximun BW 8.19 (KUZ Z154). Caudal sucker ventral, ova, its diameter smaller than BW (<xref ref-type="fig" rid="F6">Figs 6</xref><xref ref-type="fig" rid="F7">, 7</xref><xref ref-type="fig" rid="F9">, 9D</xref><xref ref-type="fig" rid="F10">, 10D</xref>). In life, dorsal surface grayish blue, ventral surface bluish white (<xref ref-type="fig" rid="F8">Fig. 8</xref>). Color faded in preservative, without any dark lines (<xref ref-type="fig" rid="F6">Figs 6</xref><xref ref-type="fig" rid="F7">, 7</xref>).</p><fig id="F6" position="float" orientation="portrait"><label>Figure 6.</label><caption><p> <italic><tp:taxon-name>Orobdella kawakatsuorum</tp:taxon-name></italic> Richardson, 1975, holotype, NSMT-An 53 <bold>A</bold> Dorsal and <bold>B</bold> ventral views. Scale bar, 5 mm.</p></caption><graphic xmlns:xlink="http://www.w3.org/1999/xlink" xlink:href="ZooKeys-169-009-g006.jpg" position="float" orientation="portrait" xlink:type="simple"/></fig><fig id="F7" position="float" orientation="portrait"><label>Figure 7.</label><caption><p> <italic><tp:taxon-name>Orobdella kawakatsuorum</tp:taxon-name></italic> Richardson, 1975, collected from near the type locality, KUZ Z167 <bold>A</bold> Dorsal and <bold>B</bold> ventral views. Scale bar, 5 mm</p></caption><graphic xmlns:xlink="http://www.w3.org/1999/xlink" xlink:href="ZooKeys-169-009-g007.jpg" position="float" orientation="portrait" xlink:type="simple"/></fig><fig id="F8" position="float" orientation="portrait"><label>Figure 8.</label><caption><p> <italic><tp:taxon-name>Orobdella kawakatsuorum</tp:taxon-name></italic> Richardson, 1975, collected from near the type locality, KUZ Z167, taken of live animal, dorsal view.</p></caption><graphic xmlns:xlink="http://www.w3.org/1999/xlink" xlink:href="ZooKeys-169-009-g008.jpg" position="float" orientation="portrait" xlink:type="simple"/></fig><p>Somite I completely merged with prostomium (<xref ref-type="fig" rid="F10">Fig. 10A</xref>). Somite II uniannulate (<xref ref-type="fig" rid="F9">Figs 9A</xref><xref ref-type="fig" rid="F10">, 10A</xref>). Somite III uniannulate in small specimens, biannulate in large specimens (<xref ref-type="fig" rid="F9">Figs 9A</xref><xref ref-type="fig" rid="F10">, 10A</xref>). Somite IV generally biannulate (<xref ref-type="fig" rid="F9">Figs 9A</xref><xref ref-type="fig" rid="F10">, 10A</xref>), but uniannulate in a few small specimens. Somite V biannulate, (a1 + a2) = a3, V a3 forming posterior margin of oral sucker (<xref ref-type="fig" rid="F9">Figs 9A–B</xref><xref ref-type="fig" rid="F10">, 10A–B</xref>). Somites VI and VII triannulate, a1 = a2 = a3 (<xref ref-type="fig" rid="F9">Figs 9A–B</xref><xref ref-type="fig" rid="F10">, 10A–B</xref>). Somites VIII–XXV quadrannulate, a1 = a2 = b5 = b6 (<xref ref-type="fig" rid="F9">Figs 9A–E</xref><xref ref-type="fig" rid="F10">, 10A–E</xref>); X b5 being first annulus of clitellum, XIII a2 being last annulus of clitellum. Somite XXVI triannulate, a1 = a2 = a3, a3 being last complete annulus on venter (<xref ref-type="fig" rid="F9">Figs 9C–D</xref><xref ref-type="fig" rid="F10">, 10C–D</xref>); a3 with furrow on dorsal in large specimens (<xref ref-type="fig" rid="F10">Fig. 10C</xref>). <!--PageBreak-->Somite XXVII uniannulate, or biannulate; anus behind it with no post-anal annulus (<xref ref-type="fig" rid="F9">Fig. 9C</xref><xref ref-type="fig" rid="F10">, 10C</xref>).</p><fig id="F9" position="float" orientation="portrait"><label>Figure 9.</label><caption><p> <italic><tp:taxon-name>Orobdella kawakatsuorum</tp:taxon-name></italic> Richardson, 1975, holotype, NSMT-An 53 <bold>A</bold> Dorsal view of somites I–IX <bold>B</bold> ventral view of somites I–IX <bold>C</bold> dorsal view of somites XXV–XXVII and caudal sucker <bold>D</bold> ventral view of somites XXV–XXVII and caudal sucker <bold>E</bold> ventral view of somites XI–XIII; and <bold>F</bold> ventral view of gastropore and female gonopore. Scale bars, 1 mm (<bold>A–E</bold>) and 0.25 mm (<bold>F</bold>). Abbreviations, see Fig. 3.</p></caption><graphic xmlns:xlink="http://www.w3.org/1999/xlink" xlink:href="ZooKeys-169-009-g009.jpg" position="float" orientation="portrait" xlink:type="simple"/></fig><fig id="F10" position="float" orientation="portrait"><label>Figure 10.</label><caption><p> <italic><tp:taxon-name>Orobdella kawakatsuorum</tp:taxon-name></italic> Richardson, 1975, collected from near the type locality, KUZ Z167 <bold>A</bold> Dorsal view of somites I–VIII <bold>B</bold> ventral view of somites I–VIII <bold>C</bold> dorsal view of somites XXV–XXVII and caudal sucker <bold>D</bold> ventral view of somites XXV–XXVII and caudal sucker <bold>E</bold> ventral view of somites XI–XIII <bold>F</bold> ventral view of gastroporal duct; and <bold>G</bold> ventral view of gastropore and female gonopore. Scale bars, 1 mm (<bold>A–F</bold>) and 0.25 mm (<bold>G</bold>). Abbreviations, see Fig. 3.</p></caption><graphic xmlns:xlink="http://www.w3.org/1999/xlink" xlink:href="ZooKeys-169-009-g010.jpg" position="float" orientation="portrait" xlink:type="simple"/></fig><p>Anterior ganglionic mass in VI a2– VII a1. Ganglion VII in a2, a2 and a3, or a3. Ganglia VIII–XV mainly in a2 of each somite, but also a2 and b5, or b5 in several specimens (<xref ref-type="fig" rid="F11">Fig. 11A</xref>). Ganglion XVI in a2 (<xref ref-type="fig" rid="F11">Fig. 11A</xref>). Ganglia XVII–XXIV generally in a2 of each somite (<xref ref-type="fig" rid="F11">Fig. 11A</xref>), but rarely in a1 and a2, or a2 and b5. Ganglion XXV generally in a1, but also a1 and a2, or a2 in several specimens. Ganglion XXVI<!--PageBreak--> in a1, XXV b6, XXV b6 and XXVI a1, or XXVI a2. Posterior ganglionic mass in XXVI a1–a3.</p><fig id="F11" position="float" orientation="portrait"><label>Figure 11.</label><caption><p> <italic><tp:taxon-name>Orobdella kawakatsuorum</tp:taxon-name></italic> Richardson, 1975, collected from near the type locality, KUZ Z167 <bold>A</bold> Dorsal view of reproductive system including ventral nervous system <bold>B</bold> dorsal view of male atrium <bold>C</bold> lateral view of male atrium <bold>D</bold> ventral view of male atrium; and <bold>E</bold> dorsal view of female reproductive system including position of ganglion XIII. Scale bars, 1mm (<bold>A</bold>) and 0.5 mm (<bold>B–E</bold>). Abbreviations, see Fig. 4.</p></caption><graphic xmlns:xlink="http://www.w3.org/1999/xlink" xlink:href="ZooKeys-169-009-g011.jpg" position="float" orientation="portrait" xlink:type="simple"/></fig><p>Eyes three pairs, first pair dorsally on posterior margin of II, second and third pairs dorsolaterally on posterior margin of V (a1 + a2) (<xref ref-type="fig" rid="F10">Fig. 10A</xref>); eyes one pair in several large specimens, dorsally on posterior margin of II. Nephridiopores in 17 pairs, ventrally at posterior margin of a1 of each somite of VIII–XXIV (<xref ref-type="fig" rid="F10">Fig. 10B, E</xref>); rarely in 18 pairs at a1 of each somite of VIII–XXV (NSMT-An 53, KUZ Z24, Z143, and Z155) (<xref ref-type="fig" rid="F9">Fig. 9B, D–E</xref>). Papillae numerous, minute, hardly visible, one row on every annulus.</p><!--PageBreak--><p>Pharynx agnathous, euthylaematous, reaching to XIV a2–XIV/XV (<xref ref-type="fig" rid="F10">Fig. 10F</xref>). Crop tubular, acaecate, in XIVa2–XIV/XV to XX b5/b6–XXI a1/a2. Gastropore conspicuous, ventral, generally in furrow of XIII a1/a2 (<xref ref-type="fig" rid="F9">Figs 9E–F</xref><xref ref-type="fig" rid="F10">, 10E, G</xref>). Gastroporal duct, simple tubular, thin-walled, joining with crop in XIV a2–XIV/XV (<xref ref-type="fig" rid="F10">Fig. 10F</xref>).<!--PageBreak--> Intestine tubular, acaecate, in XIV a2–XIV/XV to XXIII b5–XIV b5/b6. Rectum, tubular, thin-walled.</p><p>Male gonopore generally in furrow of XI b5/6, or at anterior part of XI b6 (<xref ref-type="fig" rid="F9">Figs 9E</xref><xref ref-type="fig" rid="F10">, 10E</xref>). Female gonopore in furrow of XIII a1/a2, located behind gastropore (<xref ref-type="fig" rid="F9">Figs 9F</xref><xref ref-type="fig" rid="F10">, 10G</xref>). Gonopores separated by six annuli (<xref ref-type="fig" rid="F9">Figs 9E</xref><xref ref-type="fig" rid="F10">, 10E</xref>). Testisacs multiple, two or three testisacs on each side in each annulus, in XVI b5–XVII b6 to XXIII a1–XXV b6 (<xref ref-type="fig" rid="F11">Fig. 11A</xref>). Paired epididymides in XVI a2/b5–XVII b5 to XVI b5–XVII b6 (<xref ref-type="fig" rid="F11">Fig. 11A</xref>). Ejaculatory bulbs absent. Ejaculatory ducts in XI b5 to XVI a2/b5–XVII b5, loosely coiled, each winding from each junction with epididymis, narrowing at junction with atrial cornu, then turning inward toward atrial cornu without pre-atrial loop (<xref ref-type="fig" rid="F11">Fig. 11A–D</xref>). Pair of atrial cornua in XI b5 and b6, undeveloped, coniform (<xref ref-type="fig" rid="F11">Fig. 11B</xref>). Atrium short, muscular, globular in XI b5 and b6 (<xref ref-type="fig" rid="F11">Fig. 11B–D</xref>). Ovisacs one pair, thin-walled, globular, in XIII a2 and b5 (<xref ref-type="fig" rid="F11">Fig. 11A, E</xref>). Oviducts thin-walled, right or left oviduct crossing ventrally beneath nerve cord, both oviducts converging into common oviduct in XIII a2 (<xref ref-type="fig" rid="F11">Fig. 11A, E</xref>). Common oviduct thin-walled, short, directly ascending to female gonopore (<xref ref-type="fig" rid="F11">Fig. 11E</xref>).</p></tp:treatment-sec><tp:treatment-sec sec-type="Distribution"><title>Distribution.</title><p> Known in mountainous regions of Hokkaido, Japan (<xref ref-type="fig" rid="F1">Fig. 1</xref>).</p></tp:treatment-sec><tp:treatment-sec sec-type="Remarks"><title>Remarks.</title><p> <xref ref-type="bibr" rid="B26">Richardson (1975)</xref> described that a gastropore of the holotype opened at the middle of XIII a1, and the female gonopore in the furrow of XIII a1/a2. However, both the gastropore and the female gonopore of <italic><tp:taxon-name>Orobdella kawakatsuorum</tp:taxon-name></italic> are in the furrow of XIII a1/a2 on the basis of examination of the holotype and newly collected specimens. A gastropore of this species is coincident with a female gonopore. Richardson also noted that a pair of nephririopores opened in XXV (XXIV in his paper). But it is rare for <italic><tp:taxon-name>Orobdella kawakatsuorum</tp:taxon-name></italic> to possess 18 pairs of nephridiopores.</p></tp:treatment-sec><tp:treatment-sec><!--Section generated to contain objects referenced in tp:taxon-treatment.--><fig id="F1" position="float" orientation="portrait"><label>Figure 1.</label><caption><p> Map showing the collection localities of <italic><tp:taxon-name>Orobdella koikei</tp:taxon-name></italic> sp. n. and <italic><tp:taxon-name>Orobdella kawakatsuorum</tp:taxon-name></italic> Richardson, 1975. Black triangles indicate the localities of <italic><tp:taxon-name>Orobdella koikei</tp:taxon-name></italic>; black circles indicate those of <italic><tp:taxon-name>Orobdella kawakatsuorum</tp:taxon-name></italic> <bold>1</bold> type locality of <italic><tp:taxon-name>Orobdella kawakatsuorum</tp:taxon-name></italic>; and <bold>2</bold> type locality of <italic><tp:taxon-name>Orobdella koikei</tp:taxon-name></italic>.</p></caption><graphic xmlns:xlink="http://www.w3.org/1999/xlink" xlink:href="ZooKeys-169-009-g001.jpg" position="float" orientation="portrait" xlink:type="simple"/></fig></tp:treatment-sec><ref-list><ref id="B28"><mixed-citation xmlns:xlink="http://www.w3.org/1999/xlink" xlink:type="simple"><person-group><name name-style="western"><surname>Sawyer</surname><given-names>RT</given-names></name></person-group> (<year>1986</year>)<source> Leech Biology and Behaviour.</source><publisher-name>Clarendon Press</publisher-name>, <publisher-loc>Oxford</publisher-loc>, <lpage>1065</lpage> pp.</mixed-citation></ref><ref id="B26"><mixed-citation xmlns:xlink="http://www.w3.org/1999/xlink" xlink:type="simple"><person-group><name name-style="western"><surname>Richardson</surname><given-names>LR</given-names></name></person-group> (<year>1975</year>)<article-title> A new species of terricolous leeches in Japan (Gastrostomobdellidae, <italic>Orobdella</italic>).</article-title><source>Bulletin of the National Science Museum Series A (Zoology) </source><volume>1</volume>: <fpage>39</fpage>-<lpage>56</lpage>.</mixed-citation></ref></ref-list></tp:taxon-treatment>
